# Supplementary material for: Diversity Analysis of Fecal Microbiota in Goats Driven by White Blood Cell Count
Source: Microorganisms. 2026 Jan 22;14(1):259. doi: 10.3390/microorganisms14010259 (PMC12843693; doi:10.3390/microorganisms14010259)
Supplement: Supplementary file 1 [file microorganisms-14-00259-s001.zip]

Archive with 1 entries (1 files):
- microorganisms-4090926-supplementary.xlsx
