# Supplementary material for: Diversity Analysis of Fecal Microbiota in Goats Driven by White Blood Cell Count
Source: Microorganisms. 2026 Jan 22;14(1):259. doi: 10.3390/microorganisms14010259 (PMC12843693; doi:10.3390/microorganisms14010259)
Supplement: Supplementary file 1 [file microorganisms-14-00259-s001.zip › microorganisms-4090926-supplementary.xlsx]

## Sheet: Sheet1
Table S1. Microbial community composition at the genus level (relative abundance > 1%)
Genus	Lower Group (%)	Middle Group (%)	High Group (%)
Lachnospiraceae_unclassified​	11.47	14.77	10.85
UCG-005​	8.94	5.41	13.43
Christensenellaceae_R-7_group​	8.65	6.8	10.72
Rikenellaceae_RC9_gut_group​	7.2	6.04	6.84
Ruminococcus​	6.18	9.81	3.33
norank_f_coprostanoligenes_group​	7.09	3.94	5.88
Bacteroides​	5.3	5.33	4.64
norank_o__Clostridia_UCG-014​	4.62	6.27	3.7
Treponema​	2.86	5.78	-
Monoglobus​	2.06	1.37	3.59
Alistipes​	1.8	2.63	1.49
norank_f__UCG-010​	1.92	1.01	2.61
Lachnospiraceae_AC2044_group​	2.7	-	2.03
norank_o__RF39​	1.54	2.61	1
Prevotellaceae_UCG-004​	1.94	1.12	1.9
ruminantium_group​	1.33	2.6	-
UCG-002​	1.42	1.19	1.05
norank_f__F082​	2.28	-	-
norank_f__Ruminococcaceae​	-	1.19	1.17
norank_f__Muribaculaceae​	-	2.08	-
NK4A214_group​	1.01	-	1.24
siraeum_group​	1.08	1.09	-
Fibrobacter​	-	1.33	-
Xylanibacter​	-	1.23	-
unclassified_c__Clostridia​	-	-	1.48
Mediterraneibacter​	-	-	1.36
Family_XIII_AD3011_group​	-	1.09	1.09
Note：
“-” indicates that the relative abundance of the genus in the group is less than 1% or that the genus was not detected.
The genera are listed in descending order of their relative abundance in the Lower group to facilitate your quick identification
of the dominant species.
